# Supplementary material for: Comparative Genomics of Acetic Acid Bacteria within the Genus Bombella in Light of Beehive Habitat Adaptation
Source: Microorganisms. 2022 May 20;10(5):1058. doi: 10.3390/microorganisms10051058 (PMC9147383; doi:10.3390/microorganisms10051058)
Supplement: Supplementary file 1 [file microorganisms-10-01058-s001.zip]

Archive with 5 entries (5 files):
- Figure S1.pdf
- Table S1.pdf
- Table S2.xlsx
- Table S3.pdf
- Table S4.pdf
