# Supplementary material for: Comparative Genomics of Acetic Acid Bacteria within the Genus Bombella in Light of Beehive Habitat Adaptation
Source: Microorganisms. 2022 May 20;10(5):1058. doi: 10.3390/microorganisms10051058 (PMC9147383; doi:10.3390/microorganisms10051058)
Supplement: Supplementary file 1 [file microorganisms-10-01058-s001.zip › Table S2.xlsx]

## Sheet: Tabelle1
Tab. S1 Locus tags of genes used for creation of the carbohydrate metabolism, membrane bound dehydrogenases and respiratory enzymes
Figure 2: Bombella intracellular carbohydrate metabolism
Nr. in figure	Enzyme	Bombella apis MRM1T	Bombella apis ESL0368	Bombella apis ESL0380	Bombella apis ESL0387	Bombella apis SME1	Bombella apis TMW 2.1882	Bombella apis TMW 2.1884	Bombella apis TMW 2.1886	Bombella apis TMW 2.1888	Bombella apis TMW 2.1890	Bombella apis TMW 2.1891	Bombella intestini R52487T	Bombella sp. ESL0378	Bombella sp. ESL0385	Bombella favorum TMW 2.1880T	Bombella mellum TMW 2.1889T	Bombella apis A29	Bombella apis AM169	Bombella sp. AS1	Bombella apis G773c	Bombella apis 3A1	Bombella apis M18
1	glucokinase	IGM82_02550	GN304_04590	GM608_04215	GM609_04355	GDY84_07150	CO583_01395	DTI93_02780	DTJ06_04320	DTQ13_09110	CPA54_03015	DTJ15_04050	AL01_RS01630	GM556_RS03795	GM557_RS04785	CPA57_01510	CPA56_03355	ASO19_RS05025	SACS_RS05320	BG621_RS07340	B6V90_RS07400	BLA18_RS04130	BK793_RS04005
2	glucose-6-phosphate isomerase	IGM82_00320	GN304_02620	GM608_02230	GM609_02420	GDY84_09345	CO583_03670	DTI93_00795	DTJ06_01640	DTQ13_06895	CPA54_01045	DTJ15_01895	AL01_RS05915	GM556_RS01955	GM557_RS02715	CPA57_03480	CPA56_01065	ASO19_RS03010	SACS_RS07275	BG621_RS01500	B6V90_RS05420	BLA18_RS01660	BK793_RS01715
3	fructose-1,6-bisphosphatase	IGM82_06235	GN304_00945	GM608_00555	GM609_00550	GDY84_00605	CO583_05315	DTI93_05770	DTJ06_06885	DTQ13_05225	CPA54_08575	DTJ15_00240	AL01_RS08450	GM556_RS00325	GM557_RS01085	CPA57_05125	CPA56_08110	ASO19_RS07605	SACS_RS08140	BG621_RS03010	B6V90_RS01565	BLA18_RS07120	BK793_RS03390
4	fructose-bisphosphate aldolase	IGM82_08730	GN304_08075	GM608_07690	GM609_08095	GDY84_02120	CO583_08655	DTI93_05360	DTJ06_07300	DTQ13_03450	CPA54_07805	DTJ15_08270	AL01_RS06675	GM556_RS07205	GM557_RS08275	CPA57_07175	CPA56_06705	ASO19_RS06210	SACS_RS02475	BG621_RS07840	B6V90_RS04910	BLA18_RS05745	BK793_RS06605
5	glyceraldehyde-3-phosphate dehydrogenase	IGM82_04595	GN304_07405	GM608_07045	GM609_07450	GDY84_03665	CO583_07045	DTI93_07320	DTJ06_02455	DTQ13_02785	CPA54_06180	DTJ15_05935	AL01_RS03630	GM556_RS06560	GM557_RS07625	CPA57_06525	CPA56_05350	ASO19_RS01875	SACS_RS01250	BG621_RS05440	B6V90_RS03715	BLA18_RS03400	BK793_RS08230
6	phosphoglycerate kinase	IGM82_04600	GN304_07400	GM608_07040	GM609_07445	GDY84_03670	CO583_07040	DTI93_07315	DTJ06_02460	DTQ13_02780	CPA54_06175	DTJ15_05940	AL01_RS03635	GM556_RS06555	GM557_RS07620	CPA57_06520	CPA56_05355	ASO19_RS01870	SACS_RS01255	BG621_RS05435	B6V90_RS03710	BLA18_RS03395	BK793_RS08225
7	phosphoglycerate mutase	IGM82_08185	GN304_08620	GM608_08230	GM609_08635	GDY84_02660	CO583_08115	DTI93_04815	DTJ06_07840	DTQ13_03990	CPA54_07265	DTJ15_07730	AL01_RS07230	GM556_RS07870	GM557_RS00570	CPA57_07710	CPA56_07270	ASO19_RS06755	SACS_RS03010	BG621_RS03525	B6V90_RS00355	BLA18_RS06285	BK793_RS06065
8	enolase	IGM82_01685	GN304_04010	GM608_03655	GM609_03820	GDY84_07975	CO583_02270	DTI93_02195	DTJ06_00245	DTQ13_08265	CPA54_02420	DTJ15_03265	AL01_RS00830	GM556_RS03305	GM557_RS04065	CPA57_02130	CPA56_02440	ASO19_RS04405	SACS_RS05930	BG621_RS00200	B6V90_RS06855	BLA18_RS00225	BK793_RS00335
9	triose-phosphate isomerase	IGM82_01455	GN304_03780	GM608_03425	GM609_03590	GDY84_08205	CO583_02515	DTI93_01965	DTJ06_00475	DTQ13_08035	CPA54_02190	DTJ15_03035	AL01_RS00600	GM556_RS03080	GM557_RS03840	CPA57_02360	CPA56_02210	ASO19_RS04160	SACS_RS06160	BG621_RS00410	B6V90_RS06625	BLA18_RS00455	BK793_RS00565
10	pyruvate kinase	IGM82_01455	GN304_03780	GM608_03425	GM609_03590	GDY84_08205	CO583_02515	DTI93_01965	DTJ06_00475	DTQ13_08035	CPA54_02190	DTJ15_03035	AL01_RS00600	GM556_RS03080	GM557_RS03840	CPA57_02360	CPA56_02210	ASO19_RS04160	SACS_RS06160	BG621_RS00410	B6V90_RS06625	BLA18_RS00455	BK793_RS00565
11	pyruvate dehydrogenase complex	IGM82_01740	GN304_04065	GM608_03710	GM609_03875	GDY84_07920	CO583_02215	DTI93_02250	DTJ06_00190	DTQ13_08320	CPA54_02475	DTJ15_03320	AL01_RS00885	GM556_RS03360	GM557_RS04120	CPA57_02075	CPA56_02495	ASO19_RS04460	SACS_RS05875	BG621_RS00145	B6V90_RS06910	BLA18_RS00170	BK793_RS00280
		IGM82_01745	GN304_04070	GM608_03715	GM609_03880	GDY84_07915	CO583_02210	DTI93_02255	DTJ06_00185	DTQ13_08325	CPA54_02480	DTJ15_03325	AL01_RS00890	GM556_RS03365	GM557_RS04125	CPA57_02070	CPA56_02500	ASO19_RS04465	SACS_RS05870	BG621_RS00140	B6V90_RS06915	BLA18_RS00165	BK793_RS00275
		IGM82_01750	GN304_04075	GM608_03720	GM609_03885	GDY84_07910	CO583_02205	DTI93_02260	DTJ06_00180	DTQ13_08330	CPA54_02485	DTJ15_03330	AL01_RS00895	GM556_RS03370	GM557_RS04130	CPA57_02065	CPA56_02505	ASO19_RS04470	SACS_RS05865	BG621_RS00135	B6V90_RS06920	BLA18_RS00160	BK793_RS00270
		IGM82_01755	GN304_04080	GM608_03725	GM609_03890	GDY84_07905	CO583_02200	DTI93_02265	DTJ06_00175	DTQ13_08335	CPA54_02490	DTJ15_03335	AL01_RS00900	GM556_RS03375	GM557_RS04135	CPA57_02060	CPA56_02510	ASO19_RS04475	SACS_RS05860	BG621_RS00130	B6V90_RS06925	BLA18_RS00155	BK793_RS00265
12	citrate synthase	IGM82_00420	GN304_02725	GM608_02330	GM609_02520	GDY84_09250	CO583_03570	DTI93_00895	DTJ06_01545	DTQ13_06990	CPA54_01145	DTJ15_01995	AL01_RS06055			CPA57_03370		ASO19_RS03105	SACS_RS07180		B6V90_RS05515	BLA18_RS01560	BK793_RS01615
13	aconitate hydratase	IGM82_00425	GN304_02730	GM608_02335	GM609_02525	GDY84_09245	CO583_03565	DTI93_00900	DTJ06_01540	DTQ13_06995	CPA54_01150	DTJ15_02000	AL01_RS06060			CPA57_03365		ASO19_RS03110	SACS_RS07175		B6V90_RS05520	BLA18_RS01555	BK793_RS01610
14	isocitrate dehydrogenase	IGM82_00415	GN304_02720	GM608_02325	GM609_02515	GDY84_09255	CO583_03575	DTI93_00890	DTJ06_01550	DTQ13_06985	CPA54_01140	DTJ15_01990	AL01_RS06050			CPA57_03375		ASO19_RS03100	SACS_RS07185		B6V90_RS05510	BLA18_RS01565	BK793_RS01620
15	oxoglutarate dehydrogenase complex	IGM82_06575	GN304_01285	GM608_00895	GM609_00890	GDY84_00945	CO583_04975	DTI93_06110	DTJ06_06525	DTQ13_05575	CPA54_08235	DTJ15_00580	AL01_RS08105	GM556_RS00665	GM557_RS01430	CPA57_04770	CPA56_08475	ASO19_RS07945	SACS_RS02160	BG621_RS02665	B6V90_RS01230	BLA18_RS07460	BK793_RS03045
		IGM82_07885	GN304_00030	GM608_08530	GM609_08935	GDY84_02965	CO583_07815	DTI93_04505	DTJ06_08145	DTQ13_04300	CPA54_06955	DTJ15_07425	AL01_RS07525	GM556_RS08125	GM557_RS00305	CPA57_08020	CPA56_07605	ASO19_RS07060	SACS_RS03310	BG621_RS03785	B6V90_RS00660	BLA18_RS06585	BK793_RS05765
		IGM82_01755	GN304_04080	GM608_03725	GM609_03890	GDY84_07905	CO583_02200	DTI93_02265	DTJ06_00175	DTQ13_08335	CPA54_02490	DTJ15_03335	AL01_RS00900	GM556_RS03375	GM557_RS04135	CPA57_02060	CPA56_02510	ASO19_RS04475	SACS_RS05860	BG621_RS00130	B6V90_RS06925	BLA18_RS00155	BK793_RS00265
16	succinyl-CoA synthetase
17	succinate dehydrogenase
18	fumarase	IGM82_00050	GN304_02350	GM608_01950	GM609_02150	GDY84_09615	CO583_03945	DTI93_00525	DTJ06_01915	DTQ13_06625	CPA54_00775	DTJ15_01625	AL01_RS05650	GM556_RS01705	GM557_RS02465	CPA57_03750	CPA56_00780	ASO19_RS02845	SACS_RS07550	BG621_RS01750	B6V90_RS05150	BLA18_RS01935	BK793_RS01990
19	malate dehydrogenase
20	pyruvate decarboxylase	IGM82_06545	GN304_01255	GM608_00865	GM609_00860	GDY84_00915	CO583_05005	DTI93_06080	DTJ06_06555	DTQ13_05540	CPA54_08265	DTJ15_00550	AL01_RS08135	GM556_RS00635	GM557_RS01395	CPA57_04800	CPA56_08440	ASO19_RS07915	SACS_RS02195	BG621_RS02695	B6V90_RS01260	BLA18_RS07430	BK793_RS03075
21	malate dehydrogenase (OA-decarbox)	IGM82_00055	GN304_02355	GM608_01955	GM609_02155	GDY84_09610	CO583_03940	DTI93_00530	DTJ06_01910	DTQ13_06630	CPA54_00780	DTJ15_01630	AL01_RS05655	GM556_RS01710	GM557_RS02470	CPA57_03745	CPA56_00785	ASO19_RS02840	SACS_RS07545	BG621_RS01745	B6V90_RS05155	BLA18_RS01930	BK793_RS01985
22	mannitol 2-dehydrogenase	IGM82_08535	GN304_08270	GM608_07885	GM609_08290	GDY84_02315	CO583_08460	DTI93_05165	DTJ06_07495	DTQ13_03645	CPA54_07610	DTJ15_08075	AL01_RS06875	GM556_RS07525	GM557_RS00925	CPA57_07370	CPA56_06915	ASO19_RS06405	SACS_RS02665	BG621_RS03165	B6V90_RS00005	BLA18_RS05940	BK793_RS06410
23	fructokinase	IGM82_07785	GN304_00130	GM608_08630	GM609_09035	GDY84_03065	CO583_07720	DTI93_04405	DTJ06_08245	DTQ13_04410	CPA54_06855	DTJ15_07330	AL01_RS07630	GM556_RS08225	GM557_RS00205	CPA57_08125	CPA56_07705	ASO19_RS07160	SACS_RS03410	BG621_RS03885	B6V90_RS00760	BLA18_RS06685	BK793_RS05670
24	glucose-6-phosphate dehydrogenase	IGM82_03785	GN304_05640	GM608_05270	GM609_05410	GDY84_06100	CO583_00345	DTI93_03830	DTJ06_05370	DTQ13_00990	CPA54_04065	DTJ15_05100	AL01_RS02715	GM556_RS04835	GM557_RS05835	CPA57_00440	CPA56_04440	ASO19_RS00095	SACS_RS04275	BG621_RS06580	B6V90_RS08450	BLA18_RS05180	BK793_RS05065
25	6-phosphogluconolactonase	IGM82_00340	GN304_02640	GM608_02250	GM609_02440	GDY84_09325	CO583_03650	DTI93_00815	DTJ06_01620	DTQ13_06915	CPA54_01065	DTJ15_01915	AL01_RS05935	GM556_RS01975	GM557_RS02735	CPA57_03460	CPA56_01085	ASO19_RS03030	SACS_RS07255	BG621_RS01480	B6V90_RS05440	BLA18_RS01640	BK793_RS01695
26	glucose 1-dehydrogenase	IGM82_02830	GN304_04870	GM608_04495	GM609_04635	GDY84_06870	CO583_01115	DTI93_03060	DTJ06_04600	DTQ13_00220	CPA54_03295	DTJ15_04330	AL01_RS01945	GM556_RS04090	GM557_RS05090	CPA57_01205	CPA56_03640	ASO19_RS05305	SACS_RS05040	BG621_RS07045	B6V90_RS07680	BLA18_RS04410	BK793_RS04285
27	gluconolactonase	IGM82_00395	GN304_02700	GM608_02305	GM609_02495	GDY84_09270	CO583_03595	DTI93_00870	DTJ06_01565	DTQ13_06970	CPA54_01120	DTJ15_01970	AL01_RS06030	GM556_RS02030	GM557_RS02790	CPA57_03395	CPA56_01140	ASO19_RS03085	SACS_RS07200	BG621_RS01425	B6V90_RS05495	BLA18_RS01585	BK793_RS01640
28	gluconoate kinase	IGM82_00345	GN304_02645	GM608_02255	GM609_02445	GDY84_09320	CO583_03645	DTI93_00820	DTJ06_01615	DTQ13_06920	CPA54_01070	DTJ15_01920	AL01_RS05940	GM556_RS01980	GM557_RS02740	CPA57_03455	CPA56_01090	ASO19_RS03035	SACS_RS07250	BG621_RS01475	B6V90_RS05445	BLA18_RS01635	BK793_RS01690
29	phosphogluconate dehydrogenase	IGM82_00325	GN304_02625	GM608_02235	GM609_02425	GDY84_09340	CO583_03665	DTI93_00800	DTJ06_01635	DTQ13_06900	CPA54_01050	DTJ15_01900	AL01_RS05920	GM556_RS01960	GM557_RS02720	CPA57_03475	CPA56_01070	ASO19_RS03015	SACS_RS07270	BG621_RS01495	B6V90_RS05425	BLA18_RS01655	BK793_RS01710
30	ribulose-phosphate 3-epimerase	IGM82_09070	GN304_00535	GM608_00180	GM609_00185	GDY84_05520	CO583_08970	DTI93_08970	DTJ06_08585	DTQ13_04825	CPA54_08950	DTJ15_08585	AL01_RS08800	GM556_RS00180	GM557_RS08645	CPA57_08505	CPA56_08875	ASO19_RS02500	SACS_RS03760	BG621_RS08115	B6V90_RS01955	BLA18_RS08635	BK793_RS08895
31	ribose-5-phosphate isomerase	IGM82_00340	GN304_02640	GM608_02250	GM609_02440	GDY84_09325	CO583_03650	DTI93_00815	DTJ06_01620	DTQ13_06915	CPA54_01065	DTJ15_01915	AL01_RS05935	GM556_RS01975	GM557_RS02735	CPA57_03460	CPA56_01085	ASO19_RS03030	SACS_RS07255	BG621_RS01480	B6V90_RS05440	BLA18_RS01640	BK793_RS01695
32	transketolase	IGM82_00315	GN304_02615	GM608_02225	GM609_02415	GDY84_09350	CO583_03675	DTI93_00790	DTJ06_01645	DTQ13_06890	CPA54_01040	DTJ15_01890	AL01_RS05910	GM556_RS01950	GM557_RS02710	CPA57_03485	CPA56_01060	ASO19_RS03005	SACS_RS07280	BG621_RS01505	B6V90_RS05415	BLA18_RS01665	BK793_RS01720
33	transaldolase	IGM82_00320	GN304_02620	GM608_02230	GM609_02420	GDY84_09345	CO583_03670	DTI93_00795	DTJ06_01640	DTQ13_06895	CPA54_01045	DTJ15_01895	AL01_RS05915	GM556_RS01955	GM557_RS02715	CPA57_03480	CPA56_01065	ASO19_RS03010	SACS_RS07275	BG621_RS01500	B6V90_RS05420	BLA18_RS01660	BK793_RS01715
34	6-phosphogluconate dehydratase	IGM82_05135	GN304_06870	GM608_06505	GM609_06910	GDY84_04200	CO583_06510	DTI93_06785	DTJ06_02990	DTQ13_02250	CPA54_05650	DTJ15_06480	AL01_RS04185	GM556_RS06035	GM557_RS07100	CPA57_05955	CPA56_05885	ASO19_RS01330	SACS_RS01785	BG621_RS04920	B6V90_RS02960	BLA18_RS02865	BK793_RS07685
35	2-dehydro-3-deoxyphosphogluconate aldolase	IGM82_05140	GN304_06865	GM608_06500	GM609_06905	GDY84_04205	CO583_06505	DTI93_06780	DTJ06_02995	DTQ13_02245	CPA54_05645	DTJ15_06485	AL01_RS04190	GM556_RS06030	GM557_RS07095	CPA57_05950	CPA56_05890	ASO19_RS01325	SACS_RS01790	BG621_RS04915	B6V90_RS02955	BLA18_RS02860	BK793_RS07680
Invertase / GH32 family protein
		Bombella apis MRM1T	Bombella apis ESL0368	Bombella apis ESL0380	Bombella apis ESL0387	Bombella apis SME1	Bombella apis TMW 2.1882	Bombella apis TMW 2.1884	Bombella apis TMW 2.1886	Bombella apis TMW 2.1888	Bombella apis TMW 2.1890	Bombella apis TMW 2.1891	Bombella intestini R52487T	Bombella sp. ESL0378	Bombella sp. ESL0385	Bombella favorum TMW 2.1880T	Bombella mellum TMW 2.1889T	Bombella apis A29	Bombella apis AM169	Bombella sp. AS1	Bombella apis G773c	Bombella apis 3A1	Bombella apis M18
		IGM82_08125	GN304_08680	GM608_08290	GM609_08695	GDY84_02720	CO583_08055	DTI93_04755	DTJ06_07900	DTQ13_04050	CPA54_07205	DTJ15_07670	AL01_RS07290	GM556_RS07925	GM557_RS00515	CPA57_07775	CPA56_07330	ASO19_RS06815	SACS_RS03070	BG621_RS03580	B6V90_RS00415	BLA18_RS06345	BK793_RS06005
Membrane bound dehydrogenases and respiratory enzymes
	Enzyme	Bombella apis MRM1T	Bombella apis ESL0368	Bombella apis ESL0380	Bombella apis ESL0387	Bombella apis SME1	Bombella apis TMW 2.1882	Bombella apis TMW 2.1884	Bombella apis TMW 2.1886	Bombella apis TMW 2.1888	Bombella apis TMW 2.1890	Bombella apis TMW 2.1891	Bombella intestini R52487T	Bombella sp. ESL0378	Bombella sp. ESL0385	Bombella favorum TMW 2.1880T	Bombella mellum TMW 2.1889T	Bombella apis A29	Bombella apis AM169	Bombella sp. AS1	Bombella apis G773c	Bombella apis 3A1	Bombella apis M18
	PQQ-dependent glucose dehydrogenase	IGM82_05820	GN304_06185	GM608_05815	GM609_05915	GDY84_05220	CO583_05780	DTI93_07955	DTJ06_03690	DTQ13_01555	CPA54_04965	DTJ15_08930	AL01_RS09040	GM556_RS05360	GM557_RS06430	CPA57_08725	CPA56_09190	ASO19_RS00605	SACS_RS00600	BG621_RS04245	B6V90_RS08885	BLA18_RS02150	BK793_RS06945
	gluconate-2 dehydrogenase	IGM82_08595	GN304_08210	GM608_07825	GM609_08230	GDY84_02255	CO583_08520	DTI93_05225	DTJ06_07435	DTQ13_03585	CPA54_07670	DTJ15_08135	AL01_RS06810	GM556_RS07340	GM557_RS08410	CPA57_07310	CPA56_06850	ASO19_RS06345	SACS_RS02605	BG621_RS07975	B6V90_RS05045	BLA18_RS05880	BK793_RS06470
		IGM82_08600	GN304_08205	GM608_07820	GM609_08225	GDY84_02250	CO583_08525	DTI93_05230	DTJ06_07430	DTQ13_03580	CPA54_07675	DTJ15_08140	AL01_RS06805	GM556_RS07335	GM557_RS08405	CPA57_07305	CPA56_06845	ASO19_RS06340	SACS_RS02600	BG621_RS07970	B6V90_RS05040	BLA18_RS05875	BK793_RS06475
		IGM82_08605	GN304_08200	GM608_07815	GM609_08220	GDY84_02245	CO583_08530	DTI93_05235	DTJ06_07425	DTQ13_03575	CPA54_07680	DTJ15_08145	AL01_RS06800	GM556_RS07330	GM557_RS08400	CPA57_07300	CPA56_06840	ASO19_RS06335	SACS_RS02595	BG621_RS07965	B6V90_RS05035	BLA18_RS05870	BK793_RS06480
	quinone-dependent dihydroorotate dehydrogenase	IGM82_04325	GN304_07670	GM608_07310	GM609_07715	GDY84_03405	CO583_07305	DTI93_07580	DTJ06_02180	DTQ13_03045	CPA54_06440	DTJ15_05670	AL01_RS03365	GM556_RS06825	GM557_RS07890	CPA57_06790	CPA56_05085	ASO19_RS02150	SACS_RS00990	BG621_RS05705	B6V90_RS03980	BLA18_RS03660	BK793_RS08490
	D-lactate dehydrogenase	IGM82_08680	GN304_08125	GM608_07740	GM609_08145	GDY84_02170	CO583_08605	DTI93_05310	DTJ06_07350	DTQ13_03500	CPA54_07755	DTJ15_08220	AL01_RS06725	GM556_RS07255	GM557_RS08325	CPA57_07225	CPA56_06755	ASO19_RS06260	SACS_RS02520	BG621_RS07890	B6V90_RS04960	BLA18_RS05795	BK793_RS06555
	alcohol dehydrogenase	IGM82_02895	GN304_04935	GM608_04560	GM609_04700	GDY84_06795	CO583_01040	DTI93_03125	DTJ06_04665	DTQ13_00285	CPA54_03360	DTJ15_04395	AL01_RS02010	GM556_RS04155	GM557_RS05155	CPA57_01130	CPA56_03705	ASO19_RS05370	SACS_RS04965	BG621_RS06975	B6V90_RS07745	BLA18_RS04475	BK793_RS04350
		IGM82_02900	GN304_04940	GM608_04565	GM609_04705	GDY84_06790	CO583_01035	DTI93_03130	DTJ06_04670	DTQ13_00290	CPA54_03365	DTJ15_04400	AL01_RS02015	GM556_RS04160	GM557_RS05160	CPA57_01125	CPA56_03710	ASO19_RS05375	SACS_RS04960	BG621_RS06980	B6V90_RS07750	BLA18_RS04480	BK793_RS04355
	alcohol dehydrogenase (copy)	IGM82_02905	GN304_04945	GM608_04570	GM609_04710	GDY84_06805	CO583_01050	DTI93_03135	DTJ06_04675	DTQ13_00295	CPA54_03370	DTJ15_04405	AL01_RS02020			CPA57_01140	CPA56_03715	ASO19_RS05380	SACS_RS04975		B6V90_RS07755	BLA18_RS04485	BK793_RS04360
		IGM82_02910	GN304_04950	GM608_04575	GM609_04715	GDY84_06800	CO583_01045	DTI93_03140	DTJ06_04680	DTQ13_00300	CPA54_03375	DTJ15_04410	AL01_RS02025			CPA57_01135	CPA56_03720	ASO19_RS05385	SACS_RS04970		B6V90_RS07760	BLA18_RS04490	BK793_RS04365
	NAdehydrogenase dehydrogenase (type II)	IGM82_00200	GN304_02500	GM608_02110	GM609_02300	GDY84_09465	CO583_03790	DTI93_00675	DTJ06_01760	DTQ13_06775	CPA54_00925	DTJ15_01775	AL01_RS05790	GM556_RS01835	GM557_RS02595	CPA57_03600	CPA56_00940	ASO19_RS02690	SACS_RS07395	BG621_RS01620	B6V90_RS05300	BLA18_RS01780	BK793_RS01835
	bo3-type cytochrome c oxidase	IGM82_01325	GN304_03635	GM608_03235	GM609_03460	GDY84_08340	CO583_02665	DTI93_01810	DTJ06_00635	DTQ13_07900	CPA54_02060	DTJ15_02905	AL01_RS00455	GM556_RS02940	GM557_RS03705	CPA57_02485	CPA56_02080	ASO19_RS04030	SACS_RS06290	BG621_RS00545	B6V90_RS06445	BLA18_RS00650	BK793_RS00705
		IGM82_01320	GN304_03630	GM608_03230	GM609_03455	GDY84_08345	CO583_02670	DTI93_01805	DTJ06_00640	DTQ13_07895	CPA54_02055	DTJ15_02900	AL01_RS00450	GM556_RS02935	GM557_RS03700	CPA57_02490	CPA56_02075	ASO19_RS04025	SACS_RS06295	BG621_RS00550	B6V90_RS06440	BLA18_RS00655	BK793_RS00710
		IGM82_01330	GN304_03640	GM608_03240	GM609_03465	GDY84_08335	CO583_02660	DTI93_01815	DTJ06_00630	DTQ13_07905	CPA54_02065	DTJ15_02910	AL01_RS00460	GM556_RS02945	GM557_RS03710	CPA57_02480	CPA56_02085	ASO19_RS04035	SACS_RS06285	BG621_RS00540	B6V90_RS06450	BLA18_RS00645	BK793_RS00700
		IGM82_01335	GN304_03645	GM608_03245	GM609_03470	GDY84_08330	CO583_02655	DTI93_01820	DTJ06_00625	DTQ13_07910	CPA54_02070	DTJ15_02915	AL01_RS00465	GM556_RS02950	GM557_RS03715	CPA57_02475	CPA56_02090	ASO19_RS04040	SACS_RS06280	BG621_RS00535	B6V90_RS06455	BLA18_RS00640	BK793_RS00695
	cytochrome bc1 complex	IGM82_06755	GN304_01455	GM608_01065	GM609_01060	GDY84_01115	CO583_04805	DTI93_06280	DTJ06_06355	DTQ13_05750	CPA54_08065	DTJ15_00750	AL01_RS07925	GM556_RS00825	GM557_RS01590	CPA57_04595	CPA56_08650	ASO19_RS08115	SACS_RS01985	BG621_RS02505	B6V90_RS01060	BLA18_RS07635	BK793_RS02875
		IGM82_06760	GN304_01460	GM608_01070	GM609_01065	GDY84_01120	CO583_04800	DTI93_06285	DTJ06_06350	DTQ13_05755	CPA54_08060	DTJ15_00755	AL01_RS07920	GM556_RS00830	GM557_RS01595	CPA57_04590	CPA56_08655	ASO19_RS08120	SACS_RS01980	BG621_RS02500	B6V90_RS01055	BLA18_RS07640	BK793_RS02870
		IGM82_06765	GN304_01465	GM608_01075	GM609_01070	GDY84_01125	CO583_04795	DTI93_06290	DTJ06_06345	DTQ13_05760	CPA54_08055	DTJ15_00760	AL01_RS07915	GM556_RS00835	GM557_RS01600	CPA57_04585	CPA56_08660	ASO19_RS08125	SACS_RS01975	BG621_RS02495	B6V90_RS01050	BLA18_RS07645	BK793_RS02865
	flavoprotein-ubiquinone oxidoreductase	IGM82_06605	GN304_01315	GM608_00925	GM609_00920	GDY84_00975	CO583_04945	DTI93_06140	DTJ06_06495	DTQ13_05605	CPA54_08205	DTJ15_00610	AL01_RS08075	GM556_RS00695	GM557_RS01460	CPA57_04740	CPA56_08505	ASO19_RS07975	SACS_RS02130	BG621_RS02635	B6V90_RS01200	BLA18_RS07490	BK793_RS03015
		IGM82_06610	GN304_01320	GM608_00930	GM609_00925	GDY84_00980	CO583_04940	DTI93_06145	DTJ06_06490	DTQ13_05610	CPA54_08200	DTJ15_00615	AL01_RS08070	GM556_RS00700	GM557_RS01465	CPA57_04735	CPA56_08510	ASO19_RS07980	SACS_RS02125	BG621_RS02630	B6V90_RS01195	BLA18_RS07495	BK793_RS03010
	cytochrome D ubiquinol oxidase	IGM82_07910	GN304_00005	GM608_08505	GM609_08910	GDY84_02935	CO583_07840	DTI93_04535	DTJ06_08115	DTQ13_04270	CPA54_06985	DTJ15_07455		GM556_RS08100	GM557_RS00330	CPA57_07990	CPA56_07570	ASO19_RS07035	SACS_RS03285	BG621_RS03760	B6V90_RS00635	BLA18_RS06560	BK793_RS05790
		IGM82_07905	GN304_00010	GM608_08510	GM609_08915	GDY84_02940	CO583_07835	DTI93_04530	DTJ06_08120	DTQ13_04275	CPA54_06980	DTJ15_07450		GM556_RS08105	GM557_RS00325	CPA57_07995	CPA56_07575	ASO19_RS07040	SACS_RS03290	BG621_RS03765	B6V90_RS00640	BLA18_RS06565	BK793_RS05785
